# Supplementary material for: A Systematic Review of Isotopically Measured Iron Absorption in Infants and Children Under 2 Years
Source: Nutrients. 2024 Nov 8;16(22):3834. doi: 10.3390/nu16223834 (PMC11597703; doi:10.3390/nu16223834)
Supplement: Supplementary file 1 [file nutrients-16-03834-s001.zip]

Archive with 1 entries (1 files):
- nutrients-3255585-supplementary.pdf
